# Supplementary material for: Productivity and Efficiency of a Department Resident Aesthetic Plastic Surgery Clinic
Source: Aesthet Surg J Open Forum. 2022 Dec 6;4:ojac084. doi: 10.1093/asjof/ojac084 (PMC9750105; doi:10.1093/asjof/ojac084)
Supplement: ojac084_Supplementary_Data [file ojac084_supplementary_data.zip]

Archive with 2 entries (2 files):
- 22-0104_Supplemental Table 1.docx
- 22-0104_Supplemental Table 2.docx
